# Supplementary material for: Experimental Setting for Applying Mechanical Stimuli to Study the Endothelial Response of Ex Vivo Vessels under Realistic Pathophysiological Environments
Source: Life (Basel). 2021 Jul 8;11(7):671. doi: 10.3390/life11070671 (PMC8306098; doi:10.3390/life11070671)
Supplement: Supplementary file 1 [file life-11-00671-s001.zip]

Archive with 6 entries (6 files):
- Technical_Description/3D-file1.stl
- Technical_Description/3D-file2.stl
- Technical_Description/3D-file3.stl
- Technical_Description/3D-file4.stl
- Technical_Description/CODE_Arduino.ino
- Technical_Description/Technical_Data_and_User_Manual.pdf
